# Supplementary material for: High-Fat Diet Enhances Platelet Activation and Is Associated with Proprotein Convertase Subtilisin Kexin 9: An Animal Study
Source: Nutrients. 2023 Oct 21;15(20):4463. doi: 10.3390/nu15204463 (PMC10609754; doi:10.3390/nu15204463)
Supplement: Supplementary file 1 [file nutrients-15-04463-s001.zip]

Archive with 1 entries (1 files):
- nutrients-2636240-supplementary.pdf
